# Supplementary material for: Does Metamizole Cause Less Acute Kidney Injury than Non-Steroidal Anti-Inflammatory Drugs When Combined with Diuretics and Antihypertensives?
Source: Toxics. 2025 May 21;13(5):417. doi: 10.3390/toxics13050417 (PMC12115828; doi:10.3390/toxics13050417)
Supplement: Supplementary file 1 [file toxics-13-00417-s001.zip]

Archive with 1 entries (1 files):
- toxics-3587954-supplementary.pdf
